# Supplementary material for: AMPAR/TARP stoichiometry differentially modulates channel properties
Source: eLife. 2020 May 26;9:e53946. doi: 10.7554/eLife.53946 (PMC7299370; doi:10.7554/eLife.53946)
Supplement: Figure 4—source data 1. [file elife-53946-fig4-data1.xlsx.xlsx]

## Sheet: Figure 4C Single channel conduc
	0 TARPS (GluA1+GFP)			2 TARPs (GluA1 + GluA1:g2)			4 TARPs ( GluA1:g2)
	File	Single channel conductance (pS)		File	Single channel conductance (pS)		File	Single channel conductance (pS)
	14_05_21_0123	18.6164		14_05_09_0015	26.5436		14_07_29_0027	39.2673
	14_05_21_0142	13.1809		16_05_10_0040	29.9127		14_07_29_0047	31.2727
	16_04_29_0003	14.4855		16_05_25_0084	13.2398		14_09_23_0018	33.2764
	16_05_19_0014	14.5058		16_05_25_0096	15.9902		16_05_05_0046	24.6327
	16_05_19_0037	18.5055		16_05_25_0107	12.2493		16_05_10_0072	23.6364
	16_05_19_0070	16.9876		16_05_25_0119	12.8547		16_05_10_0091	25.2473
	16_05_19_0083	16.7816		16_05_24_0032	9.74073		16_05_10_00151	30.28
	16_05_19_0097	15.65		16_05_24_0044	14.9575		16_05_20_0000	26.9273
	16_05_19_0117	20.1982		16_05_24_0048	14.9958		16_05_20_0022	19.5527
	16_05_19_0136	16.8455		16_05_24_0060*	19.8164		16_05_20_0028	18.2927
	Mean	16.5757		Mean	17.0301		16_05_25_0000	20.1618
	S.E.M.	0.685813		S.E.M.	2.05896		16_05_25_0049	24.3509
	N	10		N	10		16_05_25_0068	19.2891
							16_05_24_0000	24.1327
							16_05_24_0001	14.0545
							16_05_24_0003	15.1045
							Mean	24.3424
							S.E.M.	1.69277
		STATISTICAL ANALYSIS					N	16
		Comparison	Test	p-value	Graphic
		0 TARPs vs 4 TARPs	Student's t-test	0.0019	**
		2 TARPs vs 4 TARPs	Student's t-test	0.012	*
		0 TARPs vs 2 TARPs	Student's t-test	0.8373	ns
		STATISTICAL ANALYSIS
		Ordinary one-way ANOVA with Newman-Keuls multiple comparisons post-hoc test
		Comparison	Mean Diff.	Significant?	Summary
		0 TARPs vs 4 TARPs	-7.764	Yes	**
		2 TARPs vs 4 TARPs	-7.312	Yes	**
		0 TARPs vs 2 TARPs	-0.452	No	ns
		F Value = 7.51
		P Value = 0.0021

## Sheet: Figure 4D Peak open probability
	0 TARPS (GluA1+GFP)			2 TARPs (GluA1 + GluA1:g2)			4 TARPs ( GluA1:g2)
	File	Rise time (ms)		File	Rise time (ms)		File	Rise time (ms)
	14_05_21_0123	0.446634		14_05_09_0015	0.631161		14_07_29_0027	0.668537
	14_05_21_0142	0.361719		16_05_10_0040	0.292945		14_07_29_0047	0.896889
	16_04_29_0003	0.77127		16_05_25_0084	0.516086		14_09_23_0018	0.425695
	16_05_19_0014	0.505139		16_05_25_0107	0.472798		16_05_05_0046	0.740934
	16_05_19_0037	0.786728		16_05_25_0118	0.655355		16_05_10_0072	0.360332
	16_05_19_0083	0.532125		16_05_25_0119	0.244698		16_05_10_0091	0.403952
	16_05_19_0097	0.587877		16_05_24_0032	0.294894		16_05_10_00151	0.761725
	16_05_19_0117	0.589703		16_05_24_0044	0.225324		16_05_20_0000	0.313602
	16_05_19_0136	0.299371		16_05_24_0048	0.760086		16_05_20_0022	0.311241
	Mean	0.542285		16_05_24_0060*	0.614881		16_05_20_0028	0.859405
	S.E.M.	0.0551206		Mean	0.470823		16_05_25_0000	0.487042
	N	9		S.E.M.	0.0614847		16_05_25_0006	0.43307
				N	10		16_05_25_0049	0.590391
							16_05_25_0068	0.852376
							16_05_24_0000	0.643098
							16_05_24_0001	0.842005
							16_05_24_0003	0.975015
							Mean	0.621489
		STATISTICAL ANALYSIS					S.E.M.	0.0540776
		Comparison	Test	p-value	Graphic		N	17
		0 TARPs vs 4 TARPs	Student's t-test	0.3691	ns
		2 TARPs vs 4 TARPs	Student's t-test	0.0885	ns
		0 TARPs vs 2 TARPs	Student's t-test	0.3925	ns
		STATISTICAL ANALYSIS
		Ordinary one-way ANOVA with Newman-Keuls multiple comparisons post-hoc test
		Comparison	Mean Diff.	Significant?	Summary
		0 TARPs vs 4 TARPs	-0.07784	No	ns
		2 TARPs vs 4 TARPs	-0.1512	No	ns
		0 TARPs vs 2 TARPs	0.07333	No	ns
		F Value = 1.779
		P Value = 0.1846
